# Supplementary material for: Correlation Between the Proportion of Senescence-Associated β-Galactosidase-Stained CD8+ T Cells and Age: A Cross-Sectional Study in Japan
Source: Int J Mol Sci. 2025 Sep 10;26(18):8799. doi: 10.3390/ijms26188799 (PMC12469844; doi:10.3390/ijms26188799)
Supplement: Supplementary file 1 [file ijms-26-08799-s001.zip]

Archive with 2 entries (2 files):
- ijms-3803006_Supplementary file1.pdf
- ijms-3803006_Supplementary file2.pdf
